# Supplementary material for: ﻿Molecular phylogeny and morphology reveal three new plant pathogenic fungi species (Septobasidiales, Basidiomycota) from China
Source: MycoKeys. 2024 Dec 30;111:229–48. doi: 10.3897/mycokeys.111.125933 (PMC11704740; doi:10.3897/mycokeys.111.125933)
Supplement: XML Treatment for Septobasidium macrobasidium [file mycokeys.111.125933-treatment1.xml]

<!DOCTYPE tp:taxon-treatment
  PUBLIC "-//TaxonX//DTD Taxonomic Treatment Publishing DTD v0 20100105//EN" "tax-treatment-NSO.dtd">
<tp:taxon-treatment xmlns:tp="http://www.plazi.org/taxpub"><tp:treatment-meta><kwd-group><label>Taxon classification</label><kwd>
                <named-content content-type="kingdom">Fungi</named-content>
              </kwd><kwd>
                <named-content content-type="order">Septobasidiales</named-content>
              </kwd><kwd>
                <named-content content-type="family">Septobasidiaceae</named-content>
              </kwd></kwd-group><mixed-citation publication-type="journal"><person-group><name><surname>Jiang</surname><given-names>Qianquan</given-names></name><name><surname>Kang</surname><given-names>Zhengli</given-names></name><name><surname>Wang</surname><given-names>Xubo</given-names></name><name><surname>Zhao</surname><given-names>Changlin</given-names></name></person-group><article-title>﻿Molecular phylogeny and morphology reveal three new plant pathogenic fungi species (<tp:taxon-name><tp:taxon-name-part taxon-name-part-type="order">Septobasidiales</tp:taxon-name-part></tp:taxon-name>, <tp:taxon-name><tp:taxon-name-part taxon-name-part-type="phylum">Basidiomycota</tp:taxon-name-part></tp:taxon-name>) from China</article-title><source>MycoKeys</source><day>30</day><month>12</month><year>2024</year><volume>111</volume><fpage>229</fpage><lpage>248</lpage><pub-id pub-id-type="doi">10.3897/mycokeys.111.125933</pub-id></mixed-citation></tp:treatment-meta><tp:nomenclature><label>﻿</label><tp:taxon-name>
              <object-id xmlns:xlink="http://www.w3.org/1999/xlink" content-type="arpha" xlink:type="simple">2BB48D40-A80B-5FC3-A09B-08CB6B30422C</object-id>
              <tp:taxon-name-part taxon-name-part-type="genus" reg="Septobasidium">Septobasidium</tp:taxon-name-part>
              <tp:taxon-name-part taxon-name-part-type="species" reg="macrobasidium">macrobasidium</tp:taxon-name-part>
              <object-id xmlns:xlink="http://www.w3.org/1999/xlink" content-type="mycobank" xlink:type="simple">853680</object-id>
            </tp:taxon-name><tp:taxon-authority>Q.Q. Jiang &amp; C.L. Zhao</tp:taxon-authority><tp:taxon-status xmlns:xlink="http://www.w3.org/1999/xlink" xlink:type="simple">sp. nov.</tp:taxon-status><xref ref-type="fig" rid="F3">Figs 3</xref><xref ref-type="fig" rid="F4">, 4</xref></tp:nomenclature><tp:treatment-sec sec-type="Holotype" id="SECID0E1IBG"><title>Holotype.</title><p>China • Yunnan Province, Pu’er, Jingdong County, Wuliangshan National Nature Reserve, <named-content xmlns:xlink="http://www.w3.org/1999/xlink" content-type="dwc:verbatimCoordinates" xlink:type="simple"><named-content content-type="geo-json" specific-use="{&#34;type&#34;:&#34;Point&#34;,&#34;coordinates&#34;:[100.674167,24.488056]}" id="NCID0EDJBG" xlink:type="simple">24°29'17"N, 100°40'27"E</named-content></named-content>, altitude: 1800 m a.s.l., on the living tree of angiosperm, leg. C.L. Zhao, 6 January 2019, CLZhao 9624 (SWFC).</p></tp:treatment-sec><tp:treatment-sec sec-type="diagnosis" id="SECID0EIJBG"><title>Diagnosis.</title><p>Differs from other <italic><tp:taxon-name><tp:taxon-name-part taxon-name-part-type="genus" reg="Septobasidium">Septobasidium</tp:taxon-name-part></tp:taxon-name></italic> species by the coriaceous basidiomata with a cream surface, cylindrical basidia (48.5–83 × 6.5–13 µm), and thin-walled, narrowly cylindrical basidiospores with septa, measuring as 7–9 × 3.5–4.5 µm.</p><fig id="F3" position="float" orientation="portrait"><object-id xmlns:xlink="http://www.w3.org/1999/xlink" content-type="doi" xlink:type="simple">10.3897/mycokeys.111.125933.figure3</object-id><object-id xmlns:xlink="http://www.w3.org/1999/xlink" content-type="arpha" xlink:type="simple">56548DDC-73F8-533C-80BC-9CB9537818FE</object-id><label>Figure 3.</label><caption><p><italic><tp:taxon-name><tp:taxon-name-part taxon-name-part-type="genus" reg="Septobasidium">Septobasidium</tp:taxon-name-part><tp:taxon-name-part taxon-name-part-type="species" reg="macrobasidium">macrobasidium</tp:taxon-name-part></tp:taxon-name></italic> (holotype, CLZhao 9624) <bold>A, B</bold> basidiomata on branch <bold>C</bold> sections of basidiomata <bold>D</bold> probasidia <bold>E</bold> basidia <bold>F</bold> basidiospore <bold>G</bold> haustoria <bold>H</bold> hyphae <bold>I</bold> scale insect on branches. Scale bars: 1 cm (<bold>A</bold>); 1 mm (<bold>B</bold>); 100 µm (<bold>C</bold>); 10 µm (<bold>D–H</bold>); 1 mm (<bold>I</bold>).</p></caption><graphic xmlns:xlink="http://www.w3.org/1999/xlink" xlink:href="mycokeys-111-229-g003.jpg" position="float" orientation="portrait" xlink:type="simple" id="oo_1210604.jpg"><uri content-type="original_file" xlink:type="simple">https://binary.pensoft.net/fig/1210604</uri></graphic></fig></tp:treatment-sec><tp:treatment-sec sec-type="etymology" id="SECID0EHLBG"><title>Etymology.</title><p><italic>Macrobasidium</italic> (Lat.): refers to the larger basidia of the type specimen.</p></tp:treatment-sec><tp:treatment-sec sec-type="description" id="SECID0EULBG"><title>Description.</title><p>Basidiomata perennial, resupinate, easy to separate from substrate, coriaceous upon drying, up to 9 cm long, 5 cm wide, 2 mm thick. Hymenial surface smooth, slightly cream when fresh, cream upon drying. Sterile margin narrow, white to cream, up to 0.5 mm.</p><p>Hyphal system monomitic, generative hyphae with simple septa, pale brown, thick-walled, frequently branched, interwoven. In section 850–1850 µm thick; subiculum pale brown, 30–80 µm thick; pillars brown, 350–550 µm high, 85–200 µm wide, hyphae of pillars 2–5 µm thick, hyaline or brown, forming 2–3 horizontal layers.</p><fig id="F4" position="float" orientation="portrait"><object-id xmlns:xlink="http://www.w3.org/1999/xlink" content-type="doi" xlink:type="simple">10.3897/mycokeys.111.125933.figure4</object-id><object-id xmlns:xlink="http://www.w3.org/1999/xlink" content-type="arpha" xlink:type="simple">5DEAC665-62AB-5046-9EB6-A131C3F7281D</object-id><label>Figure 4.</label><caption><p>Microscopic structures of <italic><tp:taxon-name><tp:taxon-name-part taxon-name-part-type="genus" reg="Septobasidium">Septobasidium</tp:taxon-name-part><tp:taxon-name-part taxon-name-part-type="species" reg="macrobasidium">macrobasidium</tp:taxon-name-part></tp:taxon-name></italic> (holotype, SWFC 9624) <bold>A</bold> basidiospores <bold>B</bold> generative hyphae from hyphal layer <bold>C</bold> probasidia and basidia. Scale bars: 5 µm (<bold>A</bold>); 10 µm (<bold>B, C</bold>).</p></caption><graphic xmlns:xlink="http://www.w3.org/1999/xlink" xlink:href="mycokeys-111-229-g004.jpg" position="float" orientation="portrait" xlink:type="simple" id="oo_1210605.jpg"><uri content-type="original_file" xlink:type="simple">https://binary.pensoft.net/fig/1210605</uri></graphic></fig><p>Basidia arising directly from the generative hyphae, basidia cylindrical, straight, 4-celled, 48.5–83 × 6.5–13 µm, colourless. Probasidia subglobose or ovoid, 13–23 × 7–20.5 µm, colourless, persistent. Haustoria consisting of irregularly coiled hyphae.</p><p>Basidiospores narrowly cylindrical, colourless, thin-walled, with septa, (6.5–)7–9(–9.5) × (3–)3.5–4.5(–5) µm, L = 8.09 µm, W = 3.94 µm, Q = 1.55–2.83 (n = 60/2).</p></tp:treatment-sec><tp:treatment-sec sec-type="habitat" id="SECID0E5MBG"><title>Habitat and distribution.</title><p>Growing on the plant <tp:taxon-name><tp:taxon-name-part taxon-name-part-type="family">Betulaceae</tp:taxon-name-part></tp:taxon-name> Gray, associated with the insect of <tp:taxon-name><tp:taxon-name-part taxon-name-part-type="family">Diaspididae</tp:taxon-name-part></tp:taxon-name> Ferris.</p></tp:treatment-sec><tp:treatment-sec sec-type="Additional specimen examined" id="SECID0EONBG"><title>Additional specimen examined</title><p><bold>(<italic>paratype</italic>).</bold> China • Yunnan Province, Pu’er, Jingdong County, Wuliangshan National Nature Reserve, <named-content xmlns:xlink="http://www.w3.org/1999/xlink" content-type="dwc:verbatimCoordinates" xlink:type="simple"><named-content content-type="geo-json" specific-use="{&#34;type&#34;:&#34;Point&#34;,&#34;coordinates&#34;:[100.674167,24.488056]}" id="NCID0E3NBG" xlink:type="simple">24°29'17"N, 100°40'27"E</named-content></named-content>, altitude: 1800 m a.s.l., on the living tree of angiosperm, leg. C.L. Zhao, 6 January 2019, CLZhao 9658 (SWFC).</p></tp:treatment-sec></tp:taxon-treatment>
