# Supplementary material for: ﻿Molecular phylogeny and morphology reveal three new plant pathogenic fungi species (Septobasidiales, Basidiomycota) from China
Source: MycoKeys. 2024 Dec 30;111:229–48. doi: 10.3897/mycokeys.111.125933 (PMC11704740; doi:10.3897/mycokeys.111.125933)
Supplement: XML Treatment for Septobasidium puerense [file mycokeys.111.125933-treatment2.xml]

<!DOCTYPE tp:taxon-treatment
  PUBLIC "-//TaxonX//DTD Taxonomic Treatment Publishing DTD v0 20100105//EN" "tax-treatment-NSO.dtd">
<tp:taxon-treatment xmlns:tp="http://www.plazi.org/taxpub"><tp:treatment-meta><kwd-group><label>Taxon classification</label><kwd>
                <named-content content-type="kingdom">Fungi</named-content>
              </kwd><kwd>
                <named-content content-type="order">Septobasidiales</named-content>
              </kwd><kwd>
                <named-content content-type="family">Septobasidiaceae</named-content>
              </kwd></kwd-group><mixed-citation publication-type="journal"><person-group><name><surname>Jiang</surname><given-names>Qianquan</given-names></name><name><surname>Kang</surname><given-names>Zhengli</given-names></name><name><surname>Wang</surname><given-names>Xubo</given-names></name><name><surname>Zhao</surname><given-names>Changlin</given-names></name></person-group><article-title>﻿Molecular phylogeny and morphology reveal three new plant pathogenic fungi species (<tp:taxon-name><tp:taxon-name-part taxon-name-part-type="order">Septobasidiales</tp:taxon-name-part></tp:taxon-name>, <tp:taxon-name><tp:taxon-name-part taxon-name-part-type="phylum">Basidiomycota</tp:taxon-name-part></tp:taxon-name>) from China</article-title><source>MycoKeys</source><day>30</day><month>12</month><year>2024</year><volume>111</volume><fpage>229</fpage><lpage>248</lpage><pub-id pub-id-type="doi">10.3897/mycokeys.111.125933</pub-id></mixed-citation></tp:treatment-meta><tp:nomenclature><label>﻿</label><tp:taxon-name>
              <object-id xmlns:xlink="http://www.w3.org/1999/xlink" content-type="arpha" xlink:type="simple">67C84587-4068-5C91-9DFE-1B62241520A3</object-id>
              <tp:taxon-name-part taxon-name-part-type="genus" reg="Septobasidium">Septobasidium</tp:taxon-name-part>
              <tp:taxon-name-part taxon-name-part-type="species" reg="puerense">puerense</tp:taxon-name-part>
              <object-id xmlns:xlink="http://www.w3.org/1999/xlink" content-type="mycobank" xlink:type="simple">853681</object-id>
            </tp:taxon-name><tp:taxon-authority>Q.Q. Jiang &amp; C.L. Zhao</tp:taxon-authority><tp:taxon-status xmlns:xlink="http://www.w3.org/1999/xlink" xlink:type="simple">sp. nov.</tp:taxon-status><xref ref-type="fig" rid="F5">Figs 5</xref><xref ref-type="fig" rid="F6">, 6</xref></tp:nomenclature><tp:treatment-sec sec-type="Holotype" id="SECID0ETPBG"><title>Holotype.</title><p>China • Yunnan Province, Pu’er, Jingdong County, The Forest of Pineapple, <named-content xmlns:xlink="http://www.w3.org/1999/xlink" content-type="dwc:verbatimCoordinates" xlink:type="simple"><named-content content-type="geo-json" specific-use="{&#34;type&#34;:&#34;Point&#34;,&#34;coordinates&#34;:[100.875278,24.516111]}" id="NCID0E3PBG" xlink:type="simple">24°30'58"N, 100°52'31"E</named-content></named-content>, altitude: 2000 m a.s.l., on the living tree of angiosperm, leg. C.L. Zhao, 4 January 2019, CLZhao 9430 (SWFC).</p></tp:treatment-sec><tp:treatment-sec sec-type="diagnosis" id="SECID0EBQBG"><title>Diagnosis.</title><p>Differs from other <italic><tp:taxon-name><tp:taxon-name-part taxon-name-part-type="genus" reg="Septobasidium">Septobasidium</tp:taxon-name-part></tp:taxon-name></italic> species by a cinnamon brown to chestnut brown surface, subglobose to pyriform probasidia (10.5–19.5 × 5.5–9 µm), and two types of haustoria consisting of irregularly coiled hyphae and spindle-shape.</p></tp:treatment-sec><tp:treatment-sec sec-type="etymology" id="SECID0EOQBG"><title>Etymology.</title><p><italic>Puerense</italic> (Lat.): refers to the locality (Pu’er) of the type specimen.</p></tp:treatment-sec><tp:treatment-sec sec-type="description" id="SECID0E2QBG"><title>Description.</title><p>Basidiomata perennial, resupinate, hard to separate from substrate, coriaceous upon drying, up to 15 cm long, 1 cm wide,1 mm thick. Hymenial surface smooth, pale brown when fresh, cinnamon brown to chestnut brown upon drying. Sterile margin slightly brown, up to 1 mm.</p><fig id="F5" position="float" orientation="portrait"><object-id xmlns:xlink="http://www.w3.org/1999/xlink" content-type="doi" xlink:type="simple">10.3897/mycokeys.111.125933.figure5</object-id><object-id xmlns:xlink="http://www.w3.org/1999/xlink" content-type="arpha" xlink:type="simple">69D166FA-0D58-5277-8F98-8C73921D6848</object-id><label>Figure 5.</label><caption><p><italic><tp:taxon-name><tp:taxon-name-part taxon-name-part-type="genus" reg="Septobasidium">Septobasidium</tp:taxon-name-part><tp:taxon-name-part taxon-name-part-type="species" reg="puerense">puerense</tp:taxon-name-part></tp:taxon-name></italic> (holotype, CLZhao 9430) <bold>A, B</bold> basidiomata on branch <bold>C</bold> sections of basidiomata <bold>D</bold> probasidia <bold>E</bold> basidia (arrow) <bold>F</bold> hyphae <bold>G</bold> haustoria consisting of irregularly coiled hyphae <bold>H</bold> the spindle-shaped haustoria <bold>I, J</bold> scale insect on branches. Scale bars: 1 cm (<bold>A</bold>); 1 mm (<bold>B</bold>); 100 µm (<bold>C</bold>); 10 µm (<bold>D–H</bold>); 1 µm (<bold>I</bold>).</p></caption><graphic xmlns:xlink="http://www.w3.org/1999/xlink" xlink:href="mycokeys-111-229-g005.jpg" position="float" orientation="portrait" xlink:type="simple" id="oo_1210606.jpg"><uri content-type="original_file" xlink:type="simple">https://binary.pensoft.net/fig/1210606</uri></graphic></fig><p>Hyphal system monomitic, generative hyphae with simple septa, pale brown, thick-walled. In section 380–650 µm thick; subiculum pale brown, 10–30 µm thick; pillars brown, 170–380 µm high, 40–85 µm wide, hyphae of pillars 1.5–3.5 µm thick, colorless, with closely packed parallel upright threads, forming 2–3 horizontal layers.</p><p>Basidia arising directly from the generative hyphae, cylindrical or slightly irregular, slightly curved, 2-3-celled, 17–30.5 × 3–6.5 µm, colourless. Probasidia subglobose to pyriform, 10.5–19.5 × 5.5–9 µm, colorless, probasidia cell persistent after the formation of the basidia. Basidiospores not seen. Haustoria with two types: 1) consisting of irregularly coiled hyphae; 2) spindle-shape.</p><fig id="F6" position="float" orientation="portrait"><object-id xmlns:xlink="http://www.w3.org/1999/xlink" content-type="doi" xlink:type="simple">10.3897/mycokeys.111.125933.figure6</object-id><object-id xmlns:xlink="http://www.w3.org/1999/xlink" content-type="arpha" xlink:type="simple">20A2FD1A-8BB4-53BB-B249-C3C86CF1B177</object-id><label>Figure 6.</label><caption><p>Microscopic structures of <italic><tp:taxon-name><tp:taxon-name-part taxon-name-part-type="genus" reg="Septobasidium">Septobasidium</tp:taxon-name-part><tp:taxon-name-part taxon-name-part-type="species" reg="puerense">puerense</tp:taxon-name-part></tp:taxon-name></italic> (holotype, CLZhao 9430) <bold>A</bold> probasidia and basidia <bold>B</bold> generative hyphae from hyphal layer. Scale bars: 10 µm (<bold>A, B</bold>).</p></caption><graphic xmlns:xlink="http://www.w3.org/1999/xlink" xlink:href="mycokeys-111-229-g006.jpg" position="float" orientation="portrait" xlink:type="simple" id="oo_1210607.jpg"><uri content-type="original_file" xlink:type="simple">https://binary.pensoft.net/fig/1210607</uri></graphic></fig></tp:treatment-sec><tp:treatment-sec sec-type="habitat" id="SECID0ESTBG"><title>Habitat and distribution.</title><p>Growing on the plant <tp:taxon-name><tp:taxon-name-part taxon-name-part-type="family">Berberidaceae</tp:taxon-name-part></tp:taxon-name> Juss, associated with the insect species <italic><tp:taxon-name><tp:taxon-name-part taxon-name-part-type="genus" reg="Pseudaulacaspis">Pseudaulacaspis</tp:taxon-name-part><tp:taxon-name-part taxon-name-part-type="species" reg="pentagona">pentagona</tp:taxon-name-part></tp:taxon-name></italic> (Targioni Tozzetti).</p></tp:treatment-sec><tp:treatment-sec sec-type="Additional specimen examined" id="SECID0EIUBG"><title>Additional specimen examined</title><p><bold>(<italic>paratype</italic>).</bold> China • Yunnan Province, Pu’er, Jingdong Country, Wuliangshan National Nature Reserve, <named-content xmlns:xlink="http://www.w3.org/1999/xlink" content-type="dwc:verbatimCoordinates" xlink:type="simple"><named-content content-type="geo-json" specific-use="{&#34;type&#34;:&#34;Point&#34;,&#34;coordinates&#34;:[100.674167,24.488056]}" id="NCID0EWUBG" xlink:type="simple">24°29'17"N, 100°40'27"E</named-content></named-content>, altitude: 1800 m a.s.l., on the living tree of angiosperm, leg. C.L. Zhao, 5 October 2017, CLZhao 4298 (SWFC).</p></tp:treatment-sec></tp:taxon-treatment>
