# Supplementary material for: ﻿Molecular phylogeny and morphology reveal three new plant pathogenic fungi species (Septobasidiales, Basidiomycota) from China
Source: MycoKeys. 2024 Dec 30;111:229–48. doi: 10.3897/mycokeys.111.125933 (PMC11704740; doi:10.3897/mycokeys.111.125933)
Supplement: XML Treatment for Septobasidium wuliangshanense [file mycokeys.111.125933-treatment3.xml]

<!DOCTYPE tp:taxon-treatment
  PUBLIC "-//TaxonX//DTD Taxonomic Treatment Publishing DTD v0 20100105//EN" "tax-treatment-NSO.dtd">
<tp:taxon-treatment xmlns:tp="http://www.plazi.org/taxpub"><tp:treatment-meta><kwd-group><label>Taxon classification</label><kwd>
                <named-content content-type="kingdom">Fungi</named-content>
              </kwd><kwd>
                <named-content content-type="order">Septobasidiales</named-content>
              </kwd><kwd>
                <named-content content-type="family">Septobasidiaceae</named-content>
              </kwd></kwd-group><mixed-citation publication-type="journal"><person-group><name><surname>Jiang</surname><given-names>Qianquan</given-names></name><name><surname>Kang</surname><given-names>Zhengli</given-names></name><name><surname>Wang</surname><given-names>Xubo</given-names></name><name><surname>Zhao</surname><given-names>Changlin</given-names></name></person-group><article-title>﻿Molecular phylogeny and morphology reveal three new plant pathogenic fungi species (<tp:taxon-name><tp:taxon-name-part taxon-name-part-type="order">Septobasidiales</tp:taxon-name-part></tp:taxon-name>, <tp:taxon-name><tp:taxon-name-part taxon-name-part-type="phylum">Basidiomycota</tp:taxon-name-part></tp:taxon-name>) from China</article-title><source>MycoKeys</source><day>30</day><month>12</month><year>2024</year><volume>111</volume><fpage>229</fpage><lpage>248</lpage><pub-id pub-id-type="doi">10.3897/mycokeys.111.125933</pub-id></mixed-citation></tp:treatment-meta><tp:nomenclature><label>﻿</label><tp:taxon-name>
              <object-id xmlns:xlink="http://www.w3.org/1999/xlink" content-type="arpha" xlink:type="simple">24DB22B9-7D95-5F70-BE6F-C7FDF88C8F6E</object-id>
              <tp:taxon-name-part taxon-name-part-type="genus" reg="Septobasidium">Septobasidium</tp:taxon-name-part>
              <tp:taxon-name-part taxon-name-part-type="species" reg="wuliangshanense">wuliangshanense</tp:taxon-name-part>
              <object-id xmlns:xlink="http://www.w3.org/1999/xlink" content-type="mycobank" xlink:type="simple">853679</object-id>
            </tp:taxon-name><tp:taxon-authority>Q.Q. Jiang &amp; C.L. Zhao</tp:taxon-authority><tp:taxon-status xmlns:xlink="http://www.w3.org/1999/xlink" xlink:type="simple">sp. nov.</tp:taxon-status><xref ref-type="fig" rid="F7">Figs 7</xref><xref ref-type="fig" rid="F8">, 8</xref></tp:nomenclature><tp:treatment-sec sec-type="Holotype" id="SECID0ENWBG"><title>Holotype.</title><p>China • Yunnan Province, Pu’er, Zhenyuan County, Heping Town, Liangzi Village, Wuliangshan National Nature Reserve, <named-content xmlns:xlink="http://www.w3.org/1999/xlink" content-type="dwc:verbatimCoordinates" xlink:type="simple"><named-content content-type="geo-json" specific-use="{&#34;type&#34;:&#34;Point&#34;,&#34;coordinates&#34;:[100.674167,24.488056]}" id="NCID0EWWBG" xlink:type="simple">24°29'17"N, 100°40'27"E</named-content></named-content>, altitude: 1860 m a.s.l., on the living tree of angiosperm, leg. C.L. Zhao, 15 January 2018, CLZhao 5809 (SWFC).</p></tp:treatment-sec><tp:treatment-sec sec-type="diagnosis" id="SECID0E2WBG"><title>Diagnosis.</title><p>Differs from other <italic><tp:taxon-name><tp:taxon-name-part taxon-name-part-type="genus" reg="Septobasidium">Septobasidium</tp:taxon-name-part></tp:taxon-name></italic> species by the coriaceous basidiomata with a slightly brown surface, cylindrical or slightly irregular basidia, pyriform to subglobose or ovoid probasidia (7.5–13 × 4.5–9 µm), and the haustoria consisting of irregularly coiled hyphae.</p></tp:treatment-sec><tp:treatment-sec sec-type="etymology" id="SECID0EIXBG"><title>Etymology.</title><p><italic>Wuliangshanense</italic> (Lat.): refers to the locality (Wuliangshan) of the type specimen.</p></tp:treatment-sec><tp:treatment-sec sec-type="description" id="SECID0EVXBG"><title>Description.</title><p>Basidiomata perennial, resupinate, easy to separate from substrate, coriaceous upon drying, up to 10 cm long, 2 cm wide, 1 mm thick. Hymenial surface smooth, cream to pale brown when fresh, slightly brown upon drying. Sterile margin cream to slightly brown, up to 2 mm.</p><fig id="F7" position="float" orientation="portrait"><object-id xmlns:xlink="http://www.w3.org/1999/xlink" content-type="doi" xlink:type="simple">10.3897/mycokeys.111.125933.figure7</object-id><object-id xmlns:xlink="http://www.w3.org/1999/xlink" content-type="arpha" xlink:type="simple">DC42B7A1-50B7-54D9-B96A-1EAA14810AF4</object-id><label>Figure 7.</label><caption><p><italic><tp:taxon-name><tp:taxon-name-part taxon-name-part-type="genus" reg="Septobasidium">Septobasidium</tp:taxon-name-part><tp:taxon-name-part taxon-name-part-type="species" reg="wuliangshanense">wuliangshanense</tp:taxon-name-part></tp:taxon-name></italic> (holotype, CLZhao 5809) <bold>A, B</bold> basidiomata on branch <bold>C</bold> sections of basidiomata <bold>D</bold> probasidia (arrow) <bold>E</bold> basidium (arrow) <bold>F</bold> hyphae <bold>G</bold> haustoria <bold>H, I</bold> scale insect on branches. Scale bars: 1 cm (<bold>A</bold>); 1 mm (<bold>B</bold>); 100 µm (<bold>C</bold>); 10 µm (<bold>D–G</bold>); 1 mm (<bold>H</bold>); 10 mm (<bold>I</bold>).</p></caption><graphic xmlns:xlink="http://www.w3.org/1999/xlink" xlink:href="mycokeys-111-229-g007.jpg" position="float" orientation="portrait" xlink:type="simple" id="oo_1210608.jpg"><uri content-type="original_file" xlink:type="simple">https://binary.pensoft.net/fig/1210608</uri></graphic></fig><p>Hyphal system monomitic, generative hyphae with simple septa, pale brown, thick-walled. In section 660–1200 µm thick; subiculum pale brown, 20–50 µm thick; pillars brown, 150–300 µm high, 30–150 µm wide, hyphae of pillars 3–4 µm thick, brown, forming 2–3 horizontal layers.</p><p>Basidia arising directly from the generative hyphae, cylindrical or slightly irregular, colourless, straight or slightly curved, 2-3-celled, 21.5–29 × 5.5–9 µm. Probasidia pyriform, subglobose or ovoid, 7.5–13 × 4.5–9 µm, colorless, probasidia cell persistent after the formation of the basidia. Haustoria consisting of irregularly coiled hyphae. Basidiospores not seen.</p><fig id="F8" position="float" orientation="portrait"><object-id xmlns:xlink="http://www.w3.org/1999/xlink" content-type="doi" xlink:type="simple">10.3897/mycokeys.111.125933.figure8</object-id><object-id xmlns:xlink="http://www.w3.org/1999/xlink" content-type="arpha" xlink:type="simple">7D46DA4A-3D5C-532E-83D6-276A8715C85E</object-id><label>Figure 8.</label><caption><p>Microscopic structures of <italic><tp:taxon-name><tp:taxon-name-part taxon-name-part-type="genus" reg="Septobasidium">Septobasidium</tp:taxon-name-part><tp:taxon-name-part taxon-name-part-type="species" reg="wuliangshanense">wuliangshanense</tp:taxon-name-part></tp:taxon-name></italic> (holotype, CLZhao 5809) <bold>A</bold> probasidium and basidia <bold>B</bold> generative hyphae from hyphal layer. Scale bars: 10 µm (<bold>A, B</bold>).</p></caption><graphic xmlns:xlink="http://www.w3.org/1999/xlink" xlink:href="mycokeys-111-229-g008.jpg" position="float" orientation="portrait" xlink:type="simple" id="oo_1210609.jpg"><uri content-type="original_file" xlink:type="simple">https://binary.pensoft.net/fig/1210609</uri></graphic></fig></tp:treatment-sec><tp:treatment-sec sec-type="habitat" id="SECID0EM1BG"><title>Habitat and distribution.</title><p>Growing on the plant <tp:taxon-name><tp:taxon-name-part taxon-name-part-type="family">Fagaceae</tp:taxon-name-part></tp:taxon-name> Dumort, associated with the insect genus <italic><tp:taxon-name><tp:taxon-name-part taxon-name-part-type="genus" reg="Aulacaspis">Aulacaspis</tp:taxon-name-part></tp:taxon-name></italic> Cockerell.</p></tp:treatment-sec><tp:treatment-sec sec-type="Additional specimen examined" id="SECID0E51BG"><title>Additional specimen examined</title><p><bold>(<italic>paratype</italic>).</bold> China • Yunnan Province, Pu’er, Jingdong County, Wuliangshan National Nature Reserve, in association with the genus <italic><tp:taxon-name><tp:taxon-name-part taxon-name-part-type="genus" reg="Aulacaspis">Aulacaspis</tp:taxon-name-part></tp:taxon-name></italic> on <tp:taxon-name><tp:taxon-name-part taxon-name-part-type="family">Rosaceae</tp:taxon-name-part></tp:taxon-name>, <named-content xmlns:xlink="http://www.w3.org/1999/xlink" content-type="dwc:verbatimCoordinates" xlink:type="simple"><named-content content-type="geo-json" specific-use="{&#34;type&#34;:&#34;Point&#34;,&#34;coordinates&#34;:[100.674167,24.488056]}" id="NCID0EY2BG" xlink:type="simple">24°29'17"N, 100°40'27"E</named-content></named-content>, altitude: 1800 m a.s.l., on the living tree of angiosperm, leg. C.L. Zhao, 2 October 2017, CLZhao 3666 (SWFC).</p></tp:treatment-sec></tp:taxon-treatment>
